# Supplementary material for: A Qualitative Account of Young People’s Experiences Seeking Care from Emergency Departments for Self-Harm
Source: Int J Environ Res Public Health. 2021 Mar 12;18(6):2892. doi: 10.3390/ijerph18062892 (PMC8000083; doi:10.3390/ijerph18062892)
Supplement: Supplementary file 1 [file ijerph-18-02892-s001.zip]

Archive with 16 entries (12 files):
- ijerph-1110374-supplementary/
- ijerph-1110374-supplementary/Supplementary Files/
- ijerph-1110374-supplementary/Supplementary Files/S1 COREQ Checklist.pdf
- ijerph-1110374-supplementary/Supplementary Files/S2 Participant Information and Consent Form.docx
- ijerph-1110374-supplementary/Supplementary Files/S3 Demographic Sheet.docx
- ijerph-1110374-supplementary/Supplementary Files/S4 Interview Schedule.docx
- ijerph-1110374-supplementary/Supplementary Files/S5 Participant Study Feedback Form.docx
- ijerph-1110374-supplementary/Supplementary Files/S6 Safety Considerations and Practices.docx
- ijerph-1110374-supplementary/__MACOSX/
- ijerph-1110374-supplementary/__MACOSX/Supplementary Files/
- ijerph-1110374-supplementary/__MACOSX/Supplementary Files/._S1 COREQ Checklist.pdf
- ijerph-1110374-supplementary/__MACOSX/Supplementary Files/._S2 Participant Information and Consent Form.docx
- ijerph-1110374-supplementary/__MACOSX/Supplementary Files/._S3 Demographic Sheet.docx
- ijerph-1110374-supplementary/__MACOSX/Supplementary Files/._S4 Interview Schedule.docx
- ijerph-1110374-supplementary/__MACOSX/Supplementary Files/._S5 Participant Study Feedback Form.docx
- ijerph-1110374-supplementary/__MACOSX/Supplementary Files/._S6 Safety Considerations and Practices.docx
